# Supplementary material for: The Barriers to Deprescription in Older Patients: A Survey of Spanish Clinicians
Source: Healthcare (Basel). 2023 Jun 29;11(13):1879. doi: 10.3390/healthcare11131879 (PMC10341199; doi:10.3390/healthcare11131879)
Supplement: Supplementary file 1 [file healthcare-11-01879-s001.zip]

Archive with 1 entries (1 files):
- healthcare-2321161-supplementary.pdf
